# Supplementary material for: Towards Reliable Methodology: Microbiome Analysis of Fresh Frozen vs. Formalin-Fixed Paraffin-Embedded Bladder Tissue Samples: A Feasibility Study
Source: Microorganisms. 2024 Dec 15;12(12):2594. doi: 10.3390/microorganisms12122594 (PMC11677477; doi:10.3390/microorganisms12122594)
Supplement: Supplementary file 1 [file microorganisms-12-02594-s001.zip]

Archive with 1 entries (1 files):
- microorganisms-3345303-supplementary.pdf
